# Supplementary material for: Electrosynthesis of polymer-grade ethylene via acetylene semihydrogenation over undercoordinated Cu nanodots
Source: Nat Commun. 2023 Apr 14;14:2137. doi: 10.1038/s41467-023-37821-1 (PMC10104804; doi:10.1038/s41467-023-37821-1)
Supplement: Supplementary file 3 — Source Data [file 41467_2023_37821_MOESM3_ESM.xlsx]

## Sheet: Figure 1a
Fig. 1a
	Size (nm)	Counts	Fraction (%)
	3.0-3.4	1	0.02
	3.4-3.8	6	0.12
	3.8-4.2	18	0.36
	4.2-4.6	9	0.18
	4.6-5	7	0.14
	5-5.4	6	0.12
	5.4-5.8	2	0.04
	5.8-6.2	1	0.02

## Sheet: Figure 1d
Fig. 1d
	precursor			CuNDs
	Binding Energy (eV)	Intensity (a.u.)		Binding Energy (eV)	Intensity (a.u.)
	970	0.79955		970.2	1.25155
	969.9	0.79363		970.1	1.2547
	969.8	0.78781		970	1.24394
	969.7	0.78194		969.9	1.26099
	969.6	0.78087		969.8	1.25352
	969.5	0.78476		969.7	1.25404
	969.4	0.80206		969.6	1.24853
	969.3	0.78872		969.5	1.24643
	969.2	0.78845		969.4	1.25509
	969.1	0.79085		969.3	1.24958
	969	0.78113		969.2	1.23345
	968.9	0.78183		969.1	1.24014
	968.8	0.77783		969	1.24669
	968.7	0.7846		968.9	1.24997
	968.6	0.78711		968.8	1.25365
	968.5	0.78199		968.7	1.24709
	968.4	0.78215		968.6	1.25338
	968.3	0.77932		968.5	1.23594
	968.2	0.7853		968.4	1.25089
	968.1	0.7782		968.3	1.24263
	968	0.77692		968.2	1.24578
	967.9	0.78711		968.1	1.24984
	967.8	0.77628		968	1.23804
	967.7	0.78573		967.9	1.23987
	967.6	0.78631		967.8	1.2341
	967.5	0.77729		967.7	1.23502
	967.4	0.77521		967.6	1.23384
	967.3	0.77355		967.5	1.23778
	967.2	0.77089		967.4	1.23935
	967.1	0.77702		967.3	1.24971
	967	0.77772		967.2	1.23384
	966.9	0.77676		967.1	1.24355
	966.8	0.77185		967	1.2282
	966.7	0.77233		966.9	1.224
	966.6	0.76806		966.8	1.23358
	966.5	0.77137		966.7	1.22492
	966.4	0.7806		966.6	1.23056
	966.3	0.77911		966.5	1.23174
	966.2	0.77836		966.4	1.23214
	966.1	0.77927		966.3	1.22387
	966	0.7758		966.2	1.22584
	965.9	0.78092		966.1	1.22886
	965.8	0.79186		966	1.23974
	965.7	0.78268		965.9	1.23017
	965.6	0.78001		965.8	1.22387
	965.5	0.77969		965.7	1.22846
	965.4	0.78423		965.6	1.21535
	965.3	0.78284		965.5	1.22689
	965.2	0.78439		965.4	1.22571
	965.1	0.78701		965.3	1.24027
	965	0.79517		965.2	1.22138
	964.9	0.79912		965.1	1.23056
	964.8	0.80035		965	1.23345
	964.7	0.80014		964.9	1.21967
	964.6	0.81247		964.8	1.21364
	964.5	0.81727		964.7	1.22925
	964.4	0.81802		964.6	1.23227
	964.3	0.82368		964.5	1.20905
	964.2	0.83062		964.4	1.21508
	964.1	0.84781		964.3	1.21849
	964	0.85389		964.2	1.2219
	963.9	0.85496		964.1	1.22453
	963.8	0.86569		964	1.21587
	963.7	0.87108		963.9	1.23266
	963.6	0.88518		963.8	1.22676
	963.5	0.89761		963.7	1.22715
	963.4	0.88779		963.6	1.21876
	963.3	0.89938		963.5	1.21613
	963.2	0.89521		963.4	1.22322
	963.1	0.91213		963.3	1.22256
	963	0.91507		963.2	1.22099
	962.9	0.91155		963.1	1.22558
	962.8	0.90562		963	1.2202
	962.7	0.90487		962.9	1.22085
	962.6	0.90146		962.8	1.20656
	962.5	0.90018		962.7	1.20407
	962.4	0.8989		962.6	1.21167
	962.3	0.89505		962.5	1.21207
	962.2	0.88929		962.4	1.21049
	962.1	0.87487		962.3	1.21666
	962	0.87728		962.2	1.21207
	961.9	0.86265		962.1	1.2143
	961.8	0.85667		962	1.19934
	961.7	0.84941		961.9	1.2063
	961.6	0.83767		961.8	1.22164
	961.5	0.83137		961.7	1.20446
	961.4	0.83222		961.6	1.2063
	961.3	0.8303		961.5	1.21285
	961.2	0.81877		961.4	1.2139
	961.1	0.81477		961.3	1.20144
	961	0.80793		961.2	1.21981
	960.9	0.79832		961.1	1.21246
	960.8	0.79886		961	1.2139
	960.7	0.80553		960.9	1.20564
	960.6	0.79993		960.8	1.20944
	960.5	0.79186		960.7	1.22335
	960.4	0.79838		960.6	1.21508
	960.3	0.79096		960.5	1.19843
	960.2	0.7901		960.4	1.1979
	960.1	0.78567		960.3	1.20682
	960	0.7884		960.2	1.21692
	959.9	0.78685		960.1	1.21705
	959.8	0.78578		960	1.21535
	959.7	0.78578		959.9	1.21285
	959.6	0.78663		959.8	1.2181
	959.5	0.7742		959.7	1.21863
	959.4	0.7838		959.6	1.20197
	959.3	0.77937		959.5	1.21928
	959.2	0.78263		959.4	1.20892
	959.1	0.77729		959.3	1.21889
	959	0.77195		959.2	1.20735
	958.9	0.77185		959.1	1.21967
	958.8	0.7608		959	1.20616
	958.7	0.76966		958.9	1.21535
	958.6	0.79235		958.8	1.20302
	958.5	0.78493		958.7	1.21495
	958.4	0.77601		958.6	1.21522
	958.3	0.77905		958.5	1.20997
	958.2	0.77462		958.4	1.20905
	958.1	0.77265		958.3	1.20354
	958	0.78151		958.2	1.20748
	957.9	0.78487		958.1	1.20446
	957.8	0.77446		958	1.22177
	957.7	0.77404		957.9	1.21771
	957.6	0.78813		957.8	1.21351
	957.5	0.79122		957.7	1.21089
	957.4	0.79838		957.6	1.2261
	957.3	0.79507		957.5	1.21863
	957.2	0.79582		957.4	1.20748
	957.1	0.79363		957.3	1.21233
	957	0.80777		957.2	1.20748
	956.9	0.81327		957.1	1.20393
	956.8	0.81487		957	1.21062
	956.7	0.81178		956.9	1.21705
	956.6	0.82662		956.8	1.21062
	956.5	0.8232		956.7	1.22046
	956.4	0.82784		956.6	1.2101
	956.3	0.84354		956.5	1.22295
	956.2	0.84103		956.4	1.2139
	956.1	0.84407		956.3	1.2181
	956	0.8572		956.2	1.21561
	955.9	0.85699		956.1	1.22007
	955.8	0.87194		956	1.22872
	955.7	0.86735		955.9	1.2362
	955.6	0.86462		955.8	1.22085
	955.5	0.88043		955.7	1.21469
	955.4	0.87199		955.6	1.2244
	955.3	0.87471		955.5	1.21744
	955.2	0.88347		955.4	1.20892
	955.1	0.89446		955.3	1.21443
	955	0.88534		955.2	1.22046
	954.9	0.88608		955.1	1.21797
	954.8	0.89708		955	1.22466
	954.7	0.87477		954.9	1.2282
	954.6	0.87712		954.8	1.224
	954.5	0.87039		954.7	1.22794
	954.4	0.86244		954.6	1.23397
	954.3	0.85566		954.5	1.23646
	954.2	0.85945		954.4	1.23725
	954.1	0.85299		954.3	1.23423
	954	0.83943		954.2	1.23751
	953.9	0.82843		954.1	1.23817
	953.8	0.81765		954	1.24512
	953.7	0.80281		953.9	1.26834
	953.6	0.80606		953.8	1.26965
	953.5	0.79405		953.7	1.28276
	953.4	0.77708		953.6	1.28631
	953.3	0.78113		953.5	1.293
	953.2	0.79069		953.4	1.30441
	953.1	0.77361		953.3	1.31647
	953	0.75498		953.2	1.34572
	952.9	0.76218		953.1	1.36212
	952.8	0.76266		953	1.37143
	952.7	0.75957		952.9	1.37143
	952.6	0.75348		952.8	1.40121
	952.5	0.7521		952.7	1.4079
	952.4	0.74233		952.6	1.39937
	952.3	0.7387		952.5	1.3978
	952.2	0.73677		952.4	1.38901
	952.1	0.73539		952.3	1.38704
	952	0.73138		952.2	1.37091
	951.9	0.72845		952.1	1.34809
	951.8	0.72028		952	1.32526
	951.7	0.71729		951.9	1.31884
	951.6	0.71665		951.8	1.30047
	951.5	0.72258		951.7	1.28132
	951.4	0.70763		951.6	1.26781
	951.3	0.71243		951.5	1.24814
	951.2	0.71233		951.4	1.24814
	951.1	0.69551		951.3	1.25037
	951	0.69364		951.2	1.24014
	950.9	0.69642		951.1	1.23109
	950.8	0.70032		951	1.22663
	950.7	0.70389		950.9	1.22177
	950.6	0.69717		950.8	1.21089
	950.5	0.70005		950.7	1.21666
	950.4	0.69738		950.6	1.21902
	950.3	0.69295		950.5	1.20485
	950.2	0.69492		950.4	1.20643
	950.1	0.69167		950.3	1.20931
	950	0.68174		950.2	1.21338
	949.9	0.68254		950.1	1.21482
	949.8	0.68254		950	1.208
	949.7	0.68451		949.9	1.20446
	949.6	0.67816		949.8	1.21246
	949.5	0.68206		949.7	1.19921
	949.4	0.68425		949.6	1.20171
	949.3	0.67821		949.5	1.20735
	949.2	0.67741		949.4	1.20761
	949.1	0.68147		949.3	1.208
	949	0.67176		949.2	1.19213
	948.9	0.67656		949.1	1.19397
	948.8	0.67987		949	1.20341
	948.7	0.67138		948.9	1.19895
	948.6	0.67533		948.8	1.20485
	948.5	0.68024		948.7	1.21653
	948.4	0.67613		948.6	1.20171
	948.3	0.67309		948.5	1.19921
	948.2	0.66375		948.4	1.19764
	948.1	0.66466		948.3	1.20498
	948	0.67651		948.2	1.22256
	947.9	0.67069		948.1	1.20262
	947.8	0.67357		948	1.18911
	947.7	0.66684		947.9	1.18741
	947.6	0.66711		947.8	1.19856
	947.5	0.66887		947.7	1.20236
	947.4	0.66946		947.6	1.19987
	947.3	0.67063		947.5	1.19134
	947.2	0.67229		947.4	1.19318
	947.1	0.66882		947.3	1.19869
	947	0.67144		947.2	1.20066
	946.9	0.67987		947.1	1.18951
	946.8	0.67154		947	1.19108
	946.7	0.67037		946.9	1.19016
	946.6	0.67272		946.8	1.18741
	946.5	0.67378		946.7	1.17442
	946.4	0.67149		946.6	1.18282
	946.3	0.67555		946.5	1.18754
	946.2	0.68387		946.4	1.18256
	946.1	0.68644		946.3	1.18203
	946	0.69295		946.2	1.16773
	945.9	0.67854		946.1	1.1735
	945.8	0.70154		946	1.17429
	945.7	0.71115		945.9	1.18819
	945.6	0.71686		945.8	1.18242
	945.5	0.71766		945.7	1.18216
	945.4	0.72242		945.6	1.17455
	945.3	0.73138		945.5	1.17259
	945.2	0.74884		945.4	1.18046
	945.1	0.76224		945.3	1.19449
	945	0.76058		945.2	1.18177
	944.9	0.76774		945.1	1.18164
	944.8	0.79235		945	1.16183
	944.7	0.80169		944.9	1.18413
	944.6	0.80761		944.8	1.18321
	944.5	0.81071		944.7	1.18662
	944.4	0.82245		944.6	1.16865
	944.3	0.81402		944.5	1.16367
	944.2	0.82982		944.4	1.16721
	944.1	0.83222		944.3	1.17259
	944	0.82704		944.2	1.17298
	943.9	0.83366		944.1	1.1659
	943.8	0.82272		944	1.16721
	943.7	0.8121		943.9	1.15763
	943.6	0.80873		943.8	1.17023
	943.5	0.81082		943.7	1.16301
	943.4	0.8082		943.6	1.1735
	943.3	0.81738		943.5	1.15881
	943.2	0.80841		943.4	1.15999
	943.1	0.80703		943.3	1.17154
	943	0.82042		943.2	1.16603
	942.9	0.81706		943.1	1.15803
	942.8	0.81044		943	1.15711
	942.7	0.82421		942.9	1.16957
	942.6	0.81952		942.8	1.15212
	942.5	0.824		942.7	1.16459
	942.4	0.81482		942.6	1.16144
	942.3	0.81124		942.5	1.16695
	942.2	0.81156		942.4	1.17311
	942.1	0.80911		942.3	1.16314
	942	0.81647		942.2	1.15278
	941.9	0.80019		942.1	1.15252
	941.8	0.80569		942	1.15042
	941.7	0.78925		941.9	1.16655
	941.6	0.79026		941.8	1.168
	941.5	0.77969		941.7	1.14937
	941.4	0.78541		941.6	1.15304
	941.3	0.77478		941.5	1.15212
	941.2	0.76571		941.4	1.15409
	941.1	0.77799		941.3	1.15422
	941	0.76827		941.2	1.15173
	940.9	0.76571		941.1	1.16065
	940.8	0.76347		941	1.16065
	940.7	0.75001		940.9	1.15291
	940.6	0.74665		940.8	1.14767
	940.5	0.74297		940.7	1.15658
	940.4	0.74206		940.6	1.15331
	940.3	0.74297		940.5	1.14963
	940.2	0.73261		940.4	1.15606
	940.1	0.72866		940.3	1.15934
	940	0.72951		940.2	1.15094
	939.9	0.72354		940.1	1.1558
	939.8	0.72236		940	1.15606
	939.7	0.7167		939.9	1.15895
	939.6	0.72039		939.8	1.1718
	939.5	0.71072		939.7	1.16786
	939.4	0.70437		939.6	1.15881
	939.3	0.70037		939.5	1.16209
	939.2	0.69871		939.4	1.16196
	939.1	0.70138		939.3	1.16039
	939	0.68692		939.2	1.15317
	938.9	0.69322		939.1	1.16393
	938.8	0.69935		939	1.15895
	938.7	0.69807		938.9	1.15304
	938.6	0.69396		938.8	1.14845
	938.5	0.70106		938.7	1.1537
	938.4	0.704		938.6	1.15973
	938.3	0.70336		938.5	1.16183
	938.2	0.70234		938.4	1.15973
	938.1	0.70298		938.3	1.17678
	938	0.71088		938.2	1.15816
	937.9	0.70202		938.1	1.16957
	937.8	0.71318		938	1.16668
	937.7	0.72695		937.9	1.16432
	937.6	0.73261		937.8	1.1718
	937.5	0.73811		937.7	1.17009
	937.4	0.73976		937.6	1.16354
	937.3	0.7467		937.5	1.15449
	937.2	0.75695		937.4	1.16747
	937.1	0.76282		937.3	1.16065
	937	0.77249		937.2	1.17901
	936.9	0.78386		937.1	1.14911
	936.8	0.79662		937	1.16367
	936.7	0.8082		936.9	1.16236
	936.6	0.82864		936.8	1.16091
	936.5	0.83468		936.7	1.17036
	936.4	0.84402		936.6	1.16327
	936.3	0.86158		936.5	1.16236
	936.2	0.86852		936.4	1.16655
	936.1	0.88299		936.3	1.16104
	936	0.90114		936.2	1.15908
	935.9	0.92452		936.1	1.16773
	935.8	0.93786		936	1.16878
	935.7	0.94923		935.9	1.17796
	935.6	0.95938		935.8	1.16511
	935.5	0.98126		935.7	1.16275
	935.4	0.9897		935.6	1.16931
	935.3	1		935.5	1.15947
	935.2	0.99733		935.4	1.15829
	935.1	0.99125		935.3	1.15921
	935	0.99317		935.2	1.17127
	934.9	0.99835		935.1	1.17941
	934.8	0.98991		935	1.17652
	934.7	0.97731		934.9	1.17259
	934.6	0.9668		934.8	1.17783
	934.5	0.96237		934.7	1.18492
	934.4	0.93989		934.6	1.18741
	934.3	0.925		934.5	1.18439
	934.2	0.90882		934.4	1.18688
	934.1	0.87434		934.3	1.20315
	934	0.85587		934.2	1.1979
	933.9	0.8508		934.1	1.21351
	933.8	0.82859		934	1.23738
	933.7	0.80601		933.9	1.24879
	933.6	0.78487		933.8	1.27791
	933.5	0.779		933.7	1.30834
	933.4	0.76213		933.6	1.32789
	933.3	0.74468		933.5	1.36343
	933.2	0.73384		933.4	1.41406
	933.1	0.7261		933.3	1.46758
	933	0.7293		933.2	1.52358
	932.9	0.72306		933.1	1.59258
	932.8	0.70725		933	1.65068
	932.7	0.70603		932.9	1.67429
	932.6	0.70336		932.8	1.68793
	932.5	0.69866		932.7	1.7
	932.4	0.68622		932.6	1.69082
	932.3	0.68788		932.5	1.65147
	932.2	0.68163		932.4	1.60097
	932.1	0.67661		932.3	1.53945
	932	0.66957		932.2	1.46128
	931.9	0.66487		932.1	1.4058
	931.8	0.65724		932	1.34284
	931.7	0.65574		931.9	1.30978
	931.6	0.63503		931.8	1.27542
	931.5	0.63279		931.7	1.25115
	931.4	0.62638		931.6	1.22164
	931.3	0.62627		931.5	1.20525
	931.2	0.629		931.4	1.18911
	931.1	0.62339		931.3	1.17587
	931	0.62296		931.2	1.17455
	930.9	0.61789		931.1	1.16852
	930.8	0.61074		931	1.16957
	930.7	0.60556		930.9	1.17101
	930.6	0.6069		930.8	1.15527
	930.5	0.6077		930.7	1.15291
	930.4	0.59894		930.6	1.15698
	930.3	0.59884		930.5	1.14347
	930.2	0.6053		930.4	1.14701
	930.1	0.61229		930.3	1.14963
	930	0.60738		930.2	1.1436
	929.9	0.6062		930.1	1.14858
	929.8	0.59681		930	1.14281
	929.7	0.59766		929.9	1.14255
	929.6	0.61042		929.8	1.14137
	929.5	0.60845		929.7	1.14845
	929.4	0.60113		929.6	1.14767
	929.3	0.60401		929.5	1.1478
	929.2	0.59974		929.4	1.14871
	929.1	0.60033		929.3	1.14898
	929	0.59606		929.2	1.14583
	928.9	0.5982		929.1	1.13757
	928.8	0.60204		929	1.13402
	928.7	0.60273		928.9	1.14307
	928.6	0.60476		928.8	1.13809
	928.5	0.60241		928.7	1.1377
	928.4	0.58891		928.6	1.12327
	928.3	0.59926		928.5	1.13507
	928.2	0.60353		928.4	1.13678
	928.1	0.5951		928.3	1.1453
	928	0.59542		928.2	1.13757
	927.9	0.60364		928.1	1.13048
	927.8	0.60332		928	1.14465
	927.7	0.60247		927.9	1.13953
	927.6	0.60022		927.8	1.13416
	927.5	0.60562		927.7	1.14648
	927.4	0.6054		927.6	1.14701
	927.3	0.5983		927.5	1.1373
	927.2	0.59579		927.4	1.12996
	927.1	0.60807		927.3	1.12419
	927	0.59814		927.2	1.12865
	926.9	0.60172		927.1	1.13494
	926.8	0.60775		927	1.12301
	926.7	0.60177		926.9	1.12471
	926.6	0.59393		926.8	1.13757
	926.5	0.60204		926.7	1.14137
	926.4	0.60791		926.6	1.13966
	926.3	0.61042		926.5	1.13665
	926.2	0.59675		926.4	1.13009
	926.1	0.5983		926.3	1.1436
	926	0.59248		926.2	1.1415
	925.9	0.60337		926.1	1.13534
	925.8	0.59756		926	1.12497
	925.7	0.59932		925.9	1.13219
	925.6	0.60145		925.8	1.13442
	925.5	0.59681		925.7	1.13219
	925.4	0.60444		925.6	1.12655
	925.3	0.60337		925.5	1.13232
	925.2	0.59889		925.4	1.13455
	925.1	0.59937		925.3	1.12865
	925	0.59691		925.2	1.13258

## Sheet: Figure 1e
Fig. 1e
	CuO			Cu2O			OCP			-0.3 V			-0.5 V			-0.7 V			Cu foil
	Photon energy (eV)	Normalized adsorption (a.u.)		Photon energy (eV)	Normalized adsorption (a.u.)		Photon energy (eV)	Normalized adsorption (a.u.)		Photon energy (eV)	Normalized adsorption (a.u.)		Photon energy (eV)	Normalized adsorption (a.u.)		Photon energy (eV)	Normalized adsorption (a.u.)		Photon energy (eV)	Normalized adsorption (a.u.)
	8958.63	0.00261		8958.63	0.00727		8953.07	0.0123		8954.67	0.01835		8954.66	0.00106		8954.69	0.01267		8954.66	0.00412
	8959.13	0.00309		8959.15	0.00745		8958.06	0.00431		8959.66	0.01692		8959.68	-0.00256		8959.67	0.01843		8959.66	0.00558
	8959.73	0.00291		8959.63	0.00748		8963.08	0.01273		8964.67	0.02211		8964.66	0.00222		8964.69	0.01835		8964.65	0.00805
	8960.14	0.00328		8960.25	0.00792		8964.21	0.0157		8965.81	0.01763		8965.8	0.000380788		8965.8	0.02147		8965.81	0.00878
	8960.66	0.00336		8960.64	0.00796		8965.41	0.00827		8967.01	0.01909		8967	-5.87633e-05		8967.01	0.01723		8967	0.00975
	8961.14	0.00349		8961.17	0.00808		8966.59	0.0137		8968.2	0.02129		8968.2	0.00826		8968.19	0.0307		8968.2	0.01099
	8961.64	0.00397		8961.65	0.00873		8967.81	0.01988		8969.4	0.02268		8969.4	0.01341		8969.4	0.03554		8969.4	0.01229
	8962.16	0.00467		8962.14	0.00902		8969	0.01606		8970.59	0.03203		8970.6	0.0038		8970.6	0.01735		8970.59	0.01415
	8962.68	0.00509		8962.64	0.00928		8970.2	0.02629		8971.81	0.03309		8971.8	0.0157		8971.8	0.01673		8971.81	0.0167
	8963.16	0.0047		8963.19	0.00954		8971.4	0.02425		8973	0.03486		8973	0.02375		8973	0.01905		8972.99	0.02018
	8963.64	0.00508		8963.64	0.00998		8972.6	0.02782		8974.2	0.03868		8974.19	0.02572		8974.2	0.03535		8974.19	0.02506
	8964.19	0.00506		8964.19	0.01018		8973.81	0.02574		8975.4	0.05083		8975.41	0.03808		8975.4	0.03158		8975.41	0.03292
	8964.63	0.00534		8964.64	0.01067		8975	0.03758		8976.6	0.05806		8976.6	0.03769		8976.6	0.06261		8976.59	0.04688
	8965.14	0.00626		8965.14	0.0109		8976.2	0.03049		8977.8	0.09256		8977.79	0.07406		8977.79	0.08297		8977.79	0.08019
	8965.67	0.00593		8965.64	0.01141		8977.4	0.04342		8979	0.20318		8979	0.19781		8979	0.20066		8979	0.19448
	8966.14	0.00637		8966.14	0.01183		8978.61	0.04061		8980.2	0.40992		8980.21	0.4085		8980.2	0.40327		8980.2	0.40209
	8966.64	0.00677		8966.64	0.01225		8979.79	0.05534		8981.41	0.49452		8981.39	0.46418		8981.41	0.4715		8981.41	0.48538
	8967.14	0.00752		8967.14	0.0128		8981	0.08124		8982.59	0.48576		8982.6	0.47245		8982.59	0.48887		8982.6	0.47561
	8967.71	0.00759		8967.73	0.01304		8982.2	0.11363		8983.8	0.48089		8983.81	0.46633		8983.79	0.47116		8983.8	0.46944
	8968.14	0.00805		8968.14	0.01355		8983.4	0.19724		8984.99	0.51189		8984.99	0.50913		8985	0.51047		8985	0.51145
	8968.64	0.00834		8968.64	0.01421		8984.59	0.35515		8986.2	0.56776		8986.2	0.54016		8986.2	0.58057		8986.21	0.55798
	8969.14	0.00923		8969.17	0.01497		8985.8	0.49991		8987.39	0.62751		8987.4	0.60541		8987.39	0.62729		8987.39	0.60803
	8969.64	0.00954		8969.66	0.01599		8987	0.56858		8988.61	0.69253		8988.6	0.69324		8988.61	0.70365		8988.6	0.68101
	8970.14	0.01041		8970.2	0.01655		8988.2	0.64975		8989.8	0.77576		8989.8	0.77471		8989.8	0.79003		8989.81	0.77674
	8970.69	0.01091		8970.64	0.01748		8989.39	0.7815		8991	0.87538		8991	0.85592		8991	0.8851		8990.99	0.87985
	8971.17	0.01204		8971.19	0.01826		8990.6	0.98984		8992.19	0.96764		8992.19	0.94519		8992.2	0.96397		8992.2	0.9722
	8971.66	0.01244		8971.67	0.01943		8991.79	1.17763		8993.4	1.02065		8993.39	0.99862		8993.39	1.04073		8993.4	1.02894
	8972.16	0.01343		8972.14	0.02093		8992.99	1.25835		8994.59	1.03086		8994.59	1.01205		8994.59	1.04812		8994.59	1.03035
	8972.65	0.01492		8972.65	0.02226		8994.19	1.29189		8995.8	0.99773		8995.8	0.97638		8995.79	0.99968		8995.79	0.9977
	8973.17	0.01595		8973.16	0.02399		8995.4	1.3568		8997	0.96916		8997	0.96952		8997	0.9688		8997	0.96122
	8973.63	0.01623		8973.63	0.02573		8996.59	1.39844		8998.2	0.95859		8998.21	0.96331		8998.2	0.96375		8998.19	0.93894
	8974.13	0.01763		8974.16	0.02763		8997.8	1.36017		8999.4	0.94908		8999.4	0.95787		8999.4	0.97268		8999.4	0.94186
	8974.71	0.0191		8974.63	0.03001		8998.99	1.26839		9000.6	0.96206		9000.59	0.97753		9000.59	0.95523		9000.6	0.975
	8975.14	0.02042		8975.19	0.03238		9000.2	1.17958		9001.8	1.01913		9001.8	0.97992		9001.8	1.01192		9001.79	1.02366
	8975.71	0.02175		8975.67	0.03529		9001.41	1.12273		9003	1.048		9003	1.00312		9002.99	1.03564		9003.01	1.05315
	8976.13	0.02477		8976.14	0.03988		9002.6	1.08109		9004.19	1.02156		9004.19	1.01549		9004.19	1.02524		9004.19	1.04001
	8976.64	0.02922		8976.66	0.04555		9003.79	1.04122		9005.4	1.00426		9005.4	0.9907		9005.39	0.98091		9005.4	1.00365
	8977.14	0.03567		8977.14	0.05316		9005	1.01063		9006.6	0.97538		9006.6	0.96177		9006.59	0.96398		9006.6	0.9704
	8977.68	0.04211		8977.65	0.0624		9006.2	1.00331		9007.8	0.94934		9007.79	0.94054		9007.79	0.94556		9007.8	0.94729
	8978.13	0.047		8978.15	0.07441		9007.4	0.99887		9008.99	0.94707		9008.99	0.92485		9009	0.9261		9009.01	0.92547
	8978.71	0.04851		8978.63	0.09378		9009.04	1.01926		9010.62	0.90131		9010.64	0.92333		9010.64	0.9182		9010.65	0.90197
	8979.19	0.04975		8979.23	0.11532		9010.04	1.00532		9011.65	0.91622		9011.64	0.89534		9011.64	0.9005		9011.65	0.89776
	8979.66	0.05303		8979.64	0.16192		9012.03	0.99982		9013.64	0.90932		9012.66	0.89892		9013.63	0.92905		9012.66	0.89979
	8980.14	0.06381		8980.14	0.25631		9013.04	0.98475		9015.64	0.92964		9014.65	0.91961		9014.65	0.93939		9013.66	0.90463
	8980.65	0.07772		8980.65	0.41067		9014.04	0.96281		9017.63	0.95659		9016.64	0.92017		9016.63	0.96738		9015.65	0.92085
	8981.16	0.09176		8981.13	0.57479		9015.05	0.92869		9018.64	0.97158		9017.65	0.94594		9018.63	1.00783		9017.65	0.94928
	8981.63	0.11031		8981.64	0.64795		9017.05	0.89136		9019.65	0.98077		9019.65	0.97188		9020.64	1.00809		9019.66	0.98301
	8982.16	0.13603		8982.16	0.62918		9019.03	0.85518		9021.64	1.0043		9021.64	0.99852		9022.65	1.03664		9021.65	1.01238
	8982.7	0.16347		8982.67	0.57873		9020.05	0.83496		9023.64	1.04392		9022.65	0.99888		9023.65	1.06856		9022.66	1.027
	8983.14	0.21219		8983.19	0.52555		9022.05	0.8365		9024.64	1.03445		9024.65	1.02235		9025.64	1.04807		9024.64	1.04921
	8983.68	0.28157		8983.66	0.48773		9024.04	0.84654		9026.63	1.0525		9026.63	1.02853		9027.63	1.0654		9026.64	1.0507
	8984.13	0.37479		8984.13	0.48023		9025.05	0.86161		9028.64	1.04436		9027.66	1.02752		9028.63	1.05369		9027.65	1.04085
	8984.64	0.45303		8984.64	0.49665		9026.05	0.87009		9030.64	1.0087		9029.63	0.9747		9029.65	1.01734		9028.66	1.02651
	8985.17	0.49561		8985.14	0.52313		9028.04	0.90474		9031.66	1.001		9030.65	0.97286		9031.63	0.98283		9030.66	0.99345
	8985.64	0.51511		8985.65	0.55189		9030.03	0.93902					9032.64	0.97084					9032.66	0.9636
	8986.17	0.51752		8986.17	0.57523		9031.04	0.93945
	8986.65	0.51233		8986.63	0.60086
	8987.17	0.50903		8987.2	0.62443
	8987.64	0.52032		8987.67	0.65651
	8988.13	0.55079		8988.13	0.69387
	8988.63	0.59811		8988.63	0.72589
	8989.17	0.64651		8989.14	0.75589
	8989.65	0.69977		8989.65	0.78611
	8990.17	0.74568		8990.13	0.82272
	8990.64	0.80264		8990.74	0.8543
	8991.21	0.85903		8991.14	0.90559
	8991.64	0.93133		8991.69	0.96143
	8992.13	0.98718		8992.17	1.0133
	8992.72	1.01503		8992.64	1.05705
	8993.19	1.03645		8993.17	1.08218
	8993.67	1.05315		8993.63	1.09886
	8994.14	1.07278		8994.19	1.10925
	8994.71	1.09016		8994.67	1.11989
	8995.17	1.10946		8995.15	1.12973
	8995.66	1.13528		8995.63	1.13848
	8996.15	1.16406		8996.14	1.13692
	8996.63	1.18892		8996.65	1.12456
	8997.14	1.20332		8997.14	1.10516
	8997.65	1.20819		8997.66	1.08324
	8998.19	1.20448		8998.14	1.05818
	8998.64	1.19408		8998.72	1.03997
	8999.19	1.18465		8999.13	1.01873
	8999.64	1.16905		8999.64	0.99762
	9000.19	1.15526		9000.17	0.97948
	9000.66	1.13817		9000.63	0.96467
	9001.14	1.11689		9001.14	0.95167
	9001.63	1.09448		9001.67	0.94239
	9002.2	1.07482		9002.17	0.93708
	9002.66	1.05267		9002.65	0.9333
	9003.14	1.03272		9003.14	0.93304
	9003.65	1.01601		9003.64	0.93591
	9004.13	1.00351		9004.15	0.94109
	9004.67	0.99416		9004.64	0.94909
	9005.15	0.98343		9005.18	0.95517
	9005.64	0.97178		9005.64	0.96039
	9006.22	0.96328		9006.24	0.96346
	9006.68	0.95639		9006.64	0.9698
	9007.13	0.94857		9007.13	0.97716
	9007.64	0.94477		9007.64	0.98552
	9008.13	0.94429		9008.13	0.99314
	9008.64	0.94594		9008.64	1.00141
	9009.16	0.94945		9009.13	1.01019
	9009.68	0.95111		9009.71	1.01557
	9010.13	0.95617		9010.18	1.02111
	9010.68	0.9606		9010.64	1.02493
	9011.18	0.96299		9011.13	1.02407
	9011.67	0.9605		9011.66	1.02112
	9012.15	0.96071		9012.15	1.01891
	9012.64	0.96126		9012.64	1.01645
	9013.19	0.95927		9013.17	1.0153
	9013.64	0.95865		9013.68	1.01394
	9014.22	0.95673		9014.14	1.01539
	9014.63	0.9554		9014.69	1.01428
	9015.14	0.95418		9015.14	1.0139
	9015.63	0.9508		9015.65	1.00985
	9016.14	0.94803		9016.16	1.00254
	9016.65	0.9461		9016.67	0.99498
	9017.15	0.94313		9017.14	0.98671
	9017.64	0.94122		9017.71	0.97831
	9018.24	0.93725		9018.2	0.96991
	9018.64	0.93037		9018.64	0.96043
	9019.16	0.92436		9019.13	0.94999
	9019.65	0.91643		9019.64	0.94304
	9020.14	0.90823		9020.17	0.93972
	9020.63	0.90121		9020.67	0.93562
	9021.2	0.89477		9021.16	0.93136
	9021.66	0.88754		9021.64	0.92797
	9022.19	0.88019		9022.24	0.92562
	9022.67	0.87464		9022.64	0.92174
	9023.14	0.86624		9023.17	0.91788
	9023.63	0.86171		9023.65	0.91453
	9024.16	0.85899		9024.15	0.91236
	9024.68	0.85576		9024.64	0.90994
	9025.22	0.85317		9025.2	0.90894
	9025.72	0.85101		9025.66	0.90747
	9026.14	0.84786		9026.14	0.90656
	9026.63	0.84579		9026.63	0.90558
	9027.14	0.84496		9027.15	0.90391
	9027.64	0.84468		9027.64	0.90365
	9028.14	0.84603		9028.14	0.90325
	9028.63	0.852		9028.63	0.90317
	9029.74	0.85789		9029.73	0.90348
	9030.63	0.86938		9030.63	0.90621
	9031.66	0.8804		9031.64	0.91179

## Sheet: Figure 1f
Fig. 1f
	Cu2O			Precursor			Simulation data			Cu NDs			Simulation data			Cu foil
	R(Å)	FT [k3*x(k)] (Å-4)		R(Å)	FT [k3*x(k)] (Å-4)		R(Å)	FT [k3*x(k)] (Å-4)		R(Å)	FT [k3*x(k)] (Å-4)		R(Å)	FT [k3*x(k)] (Å-4)		R(Å)	FT [k3*x(k)] (Å-4)
	0	0.09338		0	10.7153		0	10.7048		0	25.6583		0	25.3547		0	45.7551
	0.03068	0.15146		0.03068	10.703		0.03068	10.6945		0.03068	25.6666		0.03068	25.3584		0.03068	45.7452
	0.06136	0.25161		0.06136	10.6679		0.06136	10.6656		0.06136	25.6901		0.06136	25.3689		0.06136	45.716
	0.09204	0.35112		0.09204	10.6159		0.09204	10.6246		0.09204	25.7252		0.09204	25.3852		0.09204	45.6703
	0.12272	0.43942		0.12272	10.5578		0.12272	10.5825		0.12272	25.7672		0.12272	25.4056		0.12272	45.6125
	0.1534	0.51106		0.1534	10.5104		0.1534	10.5546		0.1534	25.8112		0.1534	25.4286		0.1534	45.5496
	0.18408	0.56222		0.18408	10.494		0.18408	10.5556		0.18408	25.8532		0.18408	25.4525		0.18408	45.4924
	0.21476	0.59009		0.21476	10.5222		0.21476	10.5918		0.21476	25.8897		0.21476	25.4763		0.21476	45.4547
	0.24544	0.59286		0.24544	10.5907		0.24544	10.6563		0.24544	25.9183		0.24544	25.4988		0.24544	45.4495
	0.27612	0.56965		0.27612	10.6825		0.27612	10.7345		0.27612	25.9371		0.27612	25.5195		0.27612	45.481
	0.3068	0.52065		0.3068	10.7794		0.3068	10.8109		0.3068	25.9454		0.3068	25.5378		0.3068	45.5412
	0.33748	0.44713		0.33748	10.8675		0.33748	10.8723		0.33748	25.9428		0.33748	25.5538		0.33748	45.6165
	0.36816	0.35183		0.36816	10.9371		0.36816	10.9087		0.36816	25.9297		0.36816	25.5673		0.36816	45.6949
	0.39884	0.24021		0.39884	10.9821		0.39884	10.9128		0.39884	25.9068		0.39884	25.5787		0.39884	45.7671
	0.42951	0.1304		0.42951	11		0.42951	10.8803		0.42951	25.8756		0.42951	25.5883		0.42951	45.8271
	0.46019	0.12254		0.46019	10.9926		0.46019	10.8097		0.46019	25.8376		0.46019	25.5968		0.46019	45.8705
	0.49087	0.24682		0.49087	10.9667		0.49087	10.7039		0.49087	25.7947		0.49087	25.6047		0.49087	45.8949
	0.52155	0.39756		0.52155	10.9356		0.52155	10.5729		0.52155	25.7488		0.52155	25.6127		0.52155	45.8994
	0.55223	0.55038		0.55223	10.9195		0.55223	10.4437		0.55223	25.7019		0.55223	25.6214		0.55223	45.8847
	0.58291	0.69645		0.58291	10.9413		0.58291	10.3841		0.58291	25.6554		0.58291	25.6315		0.58291	45.8529
	0.61359	0.82941		0.61359	11.0177		0.61359	10.4699		0.61359	25.6107		0.61359	25.6435		0.61359	45.8083
	0.64427	0.94386		0.64427	11.1495		0.64427	10.6662		0.64427	25.5682		0.64427	25.6577		0.64427	45.7572
	0.67495	1.03523		0.67495	11.3232		0.67495	10.9068		0.67495	25.5282		0.67495	25.6746		0.67495	45.7081
	0.70563	1.09998		0.70563	11.5195		0.70563	11.1561		0.70563	25.4906		0.70563	25.6941		0.70563	45.6722
	0.73631	1.13594		0.73631	11.7186		0.73631	11.393		0.73631	25.4554		0.73631	25.7162		0.73631	45.6604
	0.76699	1.14283		0.76699	11.9027		0.76699	11.6013		0.76699	25.4229		0.76699	25.7408		0.76699	45.6803
	0.79767	1.12302		0.79767	12.0559		0.79767	11.7675		0.79767	25.3951		0.79767	25.7674		0.79767	45.7321
	0.82835	1.08279		0.82835	12.1646		0.82835	11.8794		0.82835	25.3752		0.82835	25.7955		0.82835	45.8098
	0.85903	1.03416		0.85903	12.2175		0.85903	11.9269		0.85903	25.3683		0.85903	25.8242		0.85903	45.9046
	0.88971	0.99686		0.88971	12.2058		0.88971	11.9022		0.88971	25.3791		0.88971	25.8525		0.88971	46.0086
	0.92039	0.99786		0.92039	12.1241		0.92039	11.8002		0.92039	25.4101		0.92039	25.8792		0.92039	46.1159
	0.95107	1.06358		0.95107	11.9713		0.95107	11.6197		0.95107	25.4596		0.95107	25.9026		0.95107	46.2224
	0.98175	1.20669		0.98175	11.7535		0.98175	11.3659		0.98175	25.5227		0.98175	25.921		0.98175	46.326
	1.01243	1.42163		1.01243	11.4898		1.01243	11.0586		1.01243	25.5937		1.01243	25.9322		1.01243	46.4256
	1.04311	1.69278		1.04311	11.2284		1.04311	10.7644		1.04311	25.6664		1.04311	25.9339		1.04311	46.5209
	1.07379	2.0032		1.07379	11.0795		1.07379	10.6921		1.07379	25.7349		1.07379	25.9233		1.07379	46.612
	1.10447	2.33792		1.10447	11.1918		1.10447	11.0152		1.10447	25.7937		1.10447	25.8979		1.10447	46.6983
	1.13515	2.68411		1.13515	11.5785		1.13515	11.5626		1.13515	25.8377		1.13515	25.8548		1.13515	46.7788
	1.16583	3.03058		1.16583	12.1339		1.16583	12.2058		1.16583	25.862		1.16583	25.7913		1.16583	46.8513
	1.19651	3.36734		1.19651	12.777		1.19651	12.8949		1.19651	25.8631		1.19651	25.7051		1.19651	46.9123
	1.22718	3.68536		1.22718	13.4616		1.22718	13.6019		1.22718	25.8386		1.22718	25.5954		1.22718	46.9572
	1.25786	3.97648		1.25786	14.1571		1.25786	14.3047		1.25786	25.7896		1.25786	25.4657		1.25786	46.9804
	1.28854	4.23345		1.28854	14.839		1.28854	14.9834		1.28854	25.7236		1.28854	25.3353		1.28854	46.976
	1.31922	4.44998		1.31922	15.4863		1.31922	15.6197		1.31922	25.6622		1.31922	25.2849		1.31922	46.9385
	1.3499	4.62082		1.3499	16.0802		1.3499	16.1964		1.3499	25.6497		1.3499	25.4199		1.3499	46.8642
	1.38058	4.74184		1.38058	16.6038		1.38058	16.6984		1.38058	25.7418		1.38058	25.6822		1.38058	46.7529
	1.41126	4.81009		1.41126	17.0426		1.41126	17.1126		1.41126	25.96		1.41126	26.0153		1.41126	46.6127
	1.44194	4.82389		1.44194	17.3849		1.44194	17.4283		1.44194	26.2874		1.44194	26.4034		1.44194	46.4671
	1.47262	4.78281		1.47262	17.6216		1.47262	17.6379		1.47262	26.7026		1.47262	26.842		1.47262	46.3685
	1.5033	4.6877		1.5033	17.747		1.5033	17.7367		1.5033	27.1918		1.5033	27.3285		1.5033	46.4014
	1.53398	4.54066		1.53398	17.7589		1.53398	17.7235		1.53398	27.746		1.53398	27.8614		1.53398	46.639
	1.56466	4.34495		1.56466	17.6586		1.56466	17.6003		1.56466	28.3585		1.56466	28.4383		1.56466	47.0865
	1.59534	4.10495		1.59534	17.4509		1.59534	17.3728		1.59534	29.023		1.59534	29.0567		1.59534	47.7063
	1.62602	3.82602		1.62602	17.1444		1.62602	17.0499		1.62602	29.7332		1.62602	29.7131		1.62602	48.4616
	1.6567	3.51436		1.6567	16.7509		1.6567	16.644		1.6567	30.4824		1.6567	30.4034		1.6567	49.3268
	1.68738	3.17687		1.68738	16.2858		1.68738	16.1704		1.68738	31.2632		1.68738	31.1227		1.68738	50.2828
	1.71806	2.82093		1.71806	15.7676		1.71806	15.6473		1.71806	32.0676		1.71806	31.8656		1.71806	51.3135
	1.74874	2.45428		1.74874	15.2177		1.74874	15.0958		1.74874	32.8872		1.74874	32.6257		1.74874	52.4036
	1.77942	2.08476		1.77942	14.6603		1.77942	14.5395		1.77942	33.713		1.77942	33.3962		1.77942	53.5375
	1.8101	1.72015		1.8101	14.1224		1.8101	14.0043		1.8101	34.5357		1.8101	34.1699		1.8101	54.6988
	1.84078	1.368		1.84078	13.6323		1.84078	13.5179		1.84078	35.346		1.84078	34.9387		1.84078	55.8708
	1.87146	1.03549		1.87146	13.218		1.87146	13.1073		1.87146	36.1342		1.87146	35.6947		1.87146	57.0359
	1.90214	0.72953		1.90214	12.902		1.90214	12.7942		1.90214	36.891		1.90214	36.4295		1.90214	58.1764
	1.93282	0.45786		1.93282	12.693		1.93282	12.5872		1.93282	37.6072		1.93282	37.1346		1.93282	59.2747
	1.9635	0.23657		1.9635	12.5798		1.9635	12.4752		1.9635	38.274		1.9635	37.8016		1.9635	60.3133
	1.99418	0.14754		1.99418	12.5326		1.99418	12.4289		1.99418	38.8834		1.99418	38.4222		1.99418	61.2757
	2.02485	0.2497		2.02485	12.5135		2.02485	12.4107		2.02485	39.4276		2.02485	38.9887		2.02485	62.1462
	2.05553	0.37732		2.05553	12.4871		2.05553	12.386		2.05553	39.9001		2.05553	39.4935		2.05553	62.9107
	2.08621	0.48904		2.08621	12.4271		2.08621	12.329		2.08621	40.2951		2.08621	39.9299		2.08621	63.5568
	2.11689	0.58687		2.11689	12.3166		2.11689	12.2233		2.11689	40.6078		2.11689	40.2916		2.11689	64.0742
	2.14757	0.68127		2.14757	12.1475		2.14757	12.0609		2.14757	40.8344		2.14757	40.5734		2.14757	64.4547
	2.17825	0.78547		2.17825	11.9189		2.17825	11.8404		2.17825	40.9726		2.17825	40.771		2.17825	64.6927
	2.20893	0.91164		2.20893	11.6359		2.20893	11.5664		2.20893	41.0209		2.20893	40.8811		2.20893	64.7851
	2.23961	1.06773		2.23961	11.3104		2.23961	11.249		2.23961	40.979		2.23961	40.9015		2.23961	64.7315
	2.27029	1.25618		2.27029	10.9653		2.27029	10.907		2.27029	40.8481		2.27029	40.8312		2.27029	64.5342
	2.30097	1.47473		2.30097	10.656		2.30097	10.5872		2.30097	40.6302		2.30097	40.6707		2.30097	64.198
	2.33165	1.71803		2.33165	10.5405		2.33165	10.4485		2.33165	40.3286		2.33165	40.4213		2.33165	63.7303
	2.36233	1.97919		2.36233	10.745		2.36233	10.6549		2.36233	39.9473		2.36233	40.0858		2.36233	63.1406
	2.39301	2.25066		2.39301	11.1008		2.39301	11.0124		2.39301	39.4916		2.39301	39.6684		2.39301	62.4408
	2.42369	2.52478		2.42369	11.4879		2.42369	11.3957		2.42369	38.9675		2.42369	39.1741		2.42369	61.6441
	2.45437	2.79414		2.45437	11.8654		2.45437	11.7683		2.45437	38.3814		2.45437	38.6095		2.45437	60.7654
	2.48505	3.05171		2.48505	12.2156		2.48505	12.1146		2.48505	37.7406		2.48505	37.9819		2.48505	59.8204
	2.51573	3.29104		2.51573	12.5287		2.51573	12.4262		2.51573	37.0527		2.51573	37.2998		2.51573	58.8256
	2.54641	3.50635		2.54641	12.7996		2.54641	12.6985		2.54641	36.3257		2.54641	36.5727		2.54641	57.7974
	2.57709	3.69264		2.57709	13.027		2.57709	12.9301		2.57709	35.5675		2.57709	35.8107		2.57709	56.752
	2.60777	3.84575		2.60777	13.212		2.60777	13.1225		2.60777	34.7861		2.60777	35.0246		2.60777	55.7047
	2.63845	3.96243		2.63845	13.3587		2.63845	13.2791		2.63845	33.9896		2.63845	34.2261		2.63845	54.6696
	2.66913	4.04037		2.66913	13.4728		2.66913	13.4054		2.66913	33.1855		2.66913	33.4271		2.66913	53.6591
	2.69981	4.07824		2.69981	13.5613		2.69981	13.5078		2.69981	32.3812		2.69981	32.6403		2.69981	52.6835
	2.73049	4.07565		2.73049	13.6313		2.73049	13.5931		2.73049	31.5835		2.73049	31.8786		2.73049	51.7506
	2.76117	4.03315		2.76117	13.6895		2.76117	13.6672		2.76117	30.7987		2.76117	31.1555		2.76117	50.8659
	2.79185	3.95217		2.79185	13.7406		2.79185	13.7347		2.79185	30.0324		2.79185	30.4845		2.79185	50.0321
	2.82252	3.83496		2.82252	13.787		2.82252	13.7979		2.82252	29.2897		2.82252	29.8795		2.82252	49.2494
	2.8532	3.68454		2.8532	13.8282		2.8532	13.8566		2.8532	28.5749		2.8532	29.3533		2.8532	48.516
	2.88388	3.50458		2.88388	13.8613		2.88388	13.9083		2.88388	27.8918		2.88388	28.9168		2.88388	47.829
	2.91456	3.29929		2.91456	13.8813		2.91456	13.9484		2.91456	27.2438		2.91456	28.5763		2.91456	47.1858
	2.94524	3.07337		2.94524	13.8819		2.94524	13.9712		2.94524	26.6342		2.94524	28.331		2.94524	46.5879
	2.97592	2.8319		2.97592	13.8565		2.97592	13.9706		2.97592	26.0683		2.97592	28.1712		2.97592	46.053
	3.0066	2.5802		3.0066	13.7987		3.0066	13.9408		3.0066	25.5646		3.0066	28.0792		3.0066	45.6689
	3.03728	2.32385		3.03728	13.7037		3.03728	13.877		3.03728	25.284		3.03728	28.0332		3.03728	45.6865
	3.06796	2.06857		3.06796	13.5681		3.06796	13.7757		3.06796	25.5595		3.06796	28.0111		3.06796	46.0624
	3.09864	1.82028		3.09864	13.3902		3.09864	13.6352		3.09864	25.9554		3.09864	27.9944		3.09864	46.5404
	3.12932	1.58513		3.12932	13.1707		3.12932	13.4558		3.12932	26.3377		3.12932	27.9696		3.12932	47.0372
	3.16	1.36961		3.16	12.9118		3.16	13.2393		3.16	26.6926		3.16	27.9277		3.16	47.5289
	3.19068	1.18055		3.19068	12.618		3.19068	12.9897		3.19068	27.0185		3.19068	27.8641		3.19068	48.004
	3.22136	1.02496		3.22136	12.2951		3.22136	12.7122		3.22136	27.3162		3.22136	27.7778		3.22136	48.4548
	3.25204	0.90892		3.25204	11.9505		3.25204	12.4139		3.25204	27.5876		3.25204	27.6704		3.25204	48.8747
	3.28272	0.83541		3.28272	11.5922		3.28272	12.1028		3.28272	27.8348		3.28272	27.546		3.28272	49.2581
	3.3134	0.80177		3.3134	11.2296		3.3134	11.7884		3.3134	28.0603		3.3134	27.4103		3.3134	49.6003
	3.34408	0.79938		3.34408	10.8726		3.34408	11.4813		3.34408	28.2668		3.34408	27.2702		3.34408	49.8979
	3.37476	0.81664		3.37476	10.5331		3.37476	11.1942		3.37476	28.4568		3.37476	27.1337		3.37476	50.1487
	3.40544	0.84274		3.40544	10.2398		3.40544	10.9426		3.40544	28.6333		3.40544	27.0088		3.40544	50.3522
	3.43612	0.86962		3.43612	10.1963		3.43612	10.7471		3.43612	28.7989		3.43612	26.903		3.43612	50.5096
	3.4668	0.89217		3.4668	10.414		3.4668	10.6306		3.4668	28.9562		3.4668	26.8217		3.4668	50.6236
	3.49748	0.90762		3.49748	10.6282		3.49748	10.6012		3.49748	29.1077		3.49748	26.7678		3.49748	50.6989
	3.52816	0.91486		3.52816	10.8052		3.52816	10.6342		3.52816	29.2558		3.52816	26.7402		3.52816	50.7416
	3.55884	0.91388		3.55884	10.9385		3.55884	10.6899		3.55884	29.4024		3.55884	26.7345		3.55884	50.7593
	3.58952	0.90537		3.58952	11.0264		3.58952	10.7393		3.58952	29.5492		3.58952	26.744		3.58952	50.7605
	3.62019	0.89041		3.62019	11.0693		3.62019	10.7677		3.62019	29.6975		3.62019	26.7611		3.62019	50.7542
	3.65087	0.87029		3.65087	11.0692		3.65087	10.7686		3.65087	29.8479		3.65087	26.7784		3.65087	50.7493
	3.68155	0.84631		3.68155	11.0298		3.68155	10.7408		3.68155	30.0009		3.68155	26.7898		3.68155	50.7541
	3.71223	0.81975		3.71223	10.9558		3.71223	10.6861		3.71223	30.1561		3.71223	26.7908		3.71223	50.7752
	3.74291	0.79172		3.74291	10.8529		3.74291	10.6081		3.74291	30.313		3.74291	26.7785		3.74291	50.8172
	3.77359	0.76321		3.77359	10.7277		3.77359	10.5115		3.77359	30.4706		3.77359	26.7518		3.77359	50.8824
	3.80427	0.73505		3.80427	10.5873		3.80427	10.4025		3.80427	30.6274		3.80427	26.7107		3.80427	50.9705
	3.83495	0.70794		3.83495	10.4401		3.83495	10.2883		3.83495	30.7818		3.83495	26.6568		3.83495	51.0791
	3.86563	0.6825		3.86563	10.2967		3.86563	10.1803		3.86563	30.9321		3.86563	26.5927		3.86563	51.2044
	3.89631	0.65931		3.89631	10.1795		3.89631	10.1106		3.89631	31.0765		3.89631	26.5222		3.89631	51.3412
	3.92699	0.63894		3.92699	10.1507		3.92699	10.1383		3.92699	31.2129		3.92699	26.4496		3.92699	51.4842
	3.95767	0.62198		3.95767	10.2238		3.95767	10.2149		3.95767	31.3397		3.95767	26.3797		3.95767	51.628
	3.98835	0.60895		3.98835	10.3181		3.98835	10.2897		3.98835	31.4553		3.98835	26.3176		3.98835	51.7678
	4.01903	0.60029		4.01903	10.4022		4.01903	10.3502		4.01903	31.558		4.01903	26.2674		4.01903	51.8995
	4.04971	0.59627		4.04971	10.4678		4.04971	10.392		4.04971	31.6467		4.04971	26.2322		4.04971	52.0196
	4.08039	0.5969		4.08039	10.5124		4.08039	10.4136		4.08039	31.7204		4.08039	26.2129		4.08039	52.1257
	4.11107	0.6019		4.11107	10.5364		4.11107	10.4149		4.11107	31.7783		4.11107	26.2084		4.11107	52.2158
	4.14175	0.61066		4.14175	10.5419		4.14175	10.3967		4.14175	31.8199		4.14175	26.2156		4.14175	52.2888
	4.17243	0.62235		4.17243	10.5331		4.17243	10.361		4.17243	31.845		4.17243	26.2302		4.17243	52.3436
	4.20311	0.63598		4.20311	10.5165		4.20311	10.3102		4.20311	31.8536		4.20311	26.2475		4.20311	52.3798
	4.23379	0.65047		4.23379	10.5003		4.23379	10.2476		4.23379	31.8459		4.23379	26.2631		4.23379	52.397
	4.26447	0.66479		4.26447	10.4945		4.26447	10.1765		4.26447	31.8225		4.26447	26.2735		4.26447	52.3953
	4.29515	0.67803		4.29515	10.5075		4.29515	10.1008		4.29515	31.7839		4.29515	26.2759		4.29515	52.3746
	4.32583	0.6894		4.32583	10.5436		4.32583	10.0249		4.32583	31.7311		4.32583	26.2689		4.32583	52.3352
	4.35651	0.69832		4.35651	10.6009		4.35651	10.0512		4.35651	31.6649		4.35651	26.2517		4.35651	52.2776
	4.38719	0.70442		4.38719	10.6734		4.38719	10.1193		4.38719	31.5866		4.38719	26.2247		4.38719	52.2028
	4.41786	0.70753		4.41786	10.7543		4.41786	10.179		4.41786	31.4973		4.41786	26.1891		4.41786	52.1119
	4.44854	0.70768		4.44854	10.8372		4.44854	10.2277		4.44854	31.3983		4.44854	26.147		4.44854	52.007
	4.47922	0.70509		4.47922	10.9173		4.47922	10.2636		4.47922	31.2911		4.47922	26.1009		4.47922	51.8904
	4.5099	0.70014		4.5099	10.9909		4.5099	10.2857		4.5099	31.1772		4.5099	26.0541		4.5099	51.7653
	4.54058	0.69331		4.54058	11.0556		4.54058	10.2936		4.54058	31.0579		4.54058	26.0099		4.54058	51.6353
	4.57126	0.68519		4.57126	11.11		4.57126	10.2875		4.57126	30.9349		4.57126	25.9717		4.57126	51.5045
	4.60194	0.67643		4.60194	11.1537		4.60194	10.2684		4.60194	30.8097		4.60194	25.9422		4.60194	51.3772
	4.63262	0.66764		4.63262	11.1869		4.63262	10.2376		4.63262	30.6839		4.63262	25.9231		4.63262	51.2576
	4.6633	0.65943		4.6633	11.2106		4.6633	10.197		4.6633	30.5589		4.6633	25.9146		4.6633	51.1494
	4.69398	0.65232		4.69398	11.2264		4.69398	10.1489		4.69398	30.4361		4.69398	25.9157		4.69398	51.0555
	4.72466	0.6467		4.72466	11.2358		4.72466	10.0959		4.72466	30.3167		4.72466	25.9239		4.72466	50.9775
	4.75534	0.64286		4.75534	11.2409		4.75534	10.0404		4.75534	30.2019		4.75534	25.9362		4.75534	50.9154
	4.78602	0.64093		4.78602	11.2432		4.78602	10.0148		4.78602	30.0924		4.78602	25.9494		4.78602	50.8677
	4.8167	0.64094		4.8167	11.2441		4.8167	10.0672		4.8167	29.9889		4.8167	25.9605		4.8167	50.8311
	4.84738	0.64277		4.84738	11.244		4.84738	10.1146		4.84738	29.8915		4.84738	25.9671		4.84738	50.8013
	4.87806	0.64626		4.87806	11.243		4.87806	10.1551		4.87806	29.8003		4.87806	25.9677		4.87806	50.7727
	4.90874	0.65115		4.90874	11.2402		4.90874	10.187		4.90874	29.7148		4.90874	25.9612		4.90874	50.7395
	4.93942	0.65717		4.93942	11.2341		4.93942	10.2092		4.93942	29.6344		4.93942	25.9475		4.93942	50.6957
	4.9701	0.664		4.9701	11.223		4.9701	10.2212		4.9701	29.5582		4.9701	25.9269		4.9701	50.6357
	5.00078	0.67132		5.00078	11.2048		5.00078	10.2227		5.00078	29.4849		5.00078	25.9007		5.00078	50.5547
	5.03146	0.67879		5.03146	11.1775		5.03146	10.2142		5.03146	29.4132		5.03146	25.8704		5.03146	50.4488
	5.06214	0.68606		5.06214	11.1397		5.06214	10.1963		5.06214	29.3418		5.06214	25.8383		5.06214	50.3153
	5.09282	0.69279		5.09282	11.0903		5.09282	10.1704		5.09282	29.2692		5.09282	25.8067		5.09282	50.1529
	5.1235	0.6986		5.1235	11.0292		5.1235	10.1379		5.1235	29.194		5.1235	25.7781		5.1235	49.9611
	5.15418	0.70312		5.15418	10.9572		5.15418	10.1007		5.15418	29.1151		5.15418	25.7548		5.15418	49.7412
	5.18486	0.70598		5.18486	10.8767		5.18486	10.0613		5.18486	29.0313		5.18486	25.7385		5.18486	49.4952
	5.21553	0.70682		5.21553	10.7918		5.21553	10.0252		5.21553	28.942		5.21553	25.7299		5.21553	49.2265
	5.24621	0.7053		5.24621	10.709		5.24621	10.0311		5.24621	28.8464		5.24621	25.7288		5.24621	48.9391
	5.27689	0.70114		5.27689	10.6383		5.27689	10.0655		5.27689	28.7443		5.27689	25.7339		5.27689	48.6381
	5.30757	0.69406		5.30757	10.5923		5.30757	10.0984		5.30757	28.6356		5.30757	25.743		5.30757	48.3289
	5.33825	0.68389		5.33825	10.5829		5.33825	10.1262		5.33825	28.5206		5.33825	25.7538		5.33825	48.0175
	5.36893	0.67051		5.36893	10.6144		5.36893	10.1473		5.36893	28.3998		5.36893	25.7641		5.36893	47.7103
	5.39961	0.65389		5.39961	10.6805		5.39961	10.1611		5.39961	28.2738		5.39961	25.7718		5.39961	47.4136
	5.43029	0.63406		5.43029	10.7686		5.43029	10.1671		5.43029	28.1436		5.43029	25.7753		5.43029	47.1337
	5.46097	0.61117		5.46097	10.8668		5.46097	10.1654		5.46097	28.0104		5.46097	25.7736		5.46097	46.8764
	5.49165	0.58543		5.49165	10.9655		5.49165	10.1562		5.49165	27.8754		5.49165	25.766		5.49165	46.6468
	5.52233	0.55714		5.52233	11.0579		5.52233	10.1403		5.52233	27.74		5.52233	25.7528		5.52233	46.449
	5.55301	0.52667		5.55301	11.1393		5.55301	10.1187		5.55301	27.6057		5.55301	25.7345		5.55301	46.2848
	5.58369	0.49444		5.58369	11.2065		5.58369	10.0928		5.58369	27.4741		5.58369	25.712		5.58369	46.1536
	5.61437	0.46092		5.61437	11.2578		5.61437	10.0641		5.61437	27.3465		5.61437	25.6868		5.61437	46.0518
	5.64505	0.42663		5.64505	11.2927		5.64505	10.0353		5.64505	27.2246		5.64505	25.6606		5.64505	45.9733
	5.67573	0.39211		5.67573	11.3119		5.67573	10.019		5.67573	27.1096		5.67573	25.6355		5.67573	45.9105
	5.70641	0.35791		5.70641	11.317		5.70641	10.0374		5.70641	27.0026		5.70641	25.6133		5.70641	45.8567
	5.73709	0.32461		5.73709	11.3109		5.73709	10.063		5.73709	26.9045		5.73709	25.5958		5.73709	45.8067
	5.76777	0.29277		5.76777	11.297		5.76777	10.0864		5.76777	26.816		5.76777	25.5841		5.76777	45.7578
	5.79845	0.26301		5.79845	11.2794		5.79845	10.1054		5.79845	26.7371		5.79845	25.5785		5.79845	45.7103
	5.82913	0.23592		5.82913	11.2625		5.82913	10.1193		5.82913	26.6676		5.82913	25.5786		5.82913	45.6669
	5.85981	0.21215		5.85981	11.2499		5.85981	10.1273		5.85981	26.6071		5.85981	25.5831		5.85981	45.6322
	5.89049	0.19236		5.89049	11.2448		5.89049	10.1294		5.89049	26.5544		5.89049	25.5905		5.89049	45.6116
	5.92117	0.17718		5.92117	11.2485		5.92117	10.1255		5.92117	26.5085		5.92117	25.5988		5.92117	45.6097
	5.95185	0.16708		5.95185	11.2607		5.95185	10.1162		5.95185	26.468		5.95185	25.6063		5.95185	45.6273
	5.98253	0.16222		5.98253	11.2797		5.98253	10.102		5.98253	26.4315		5.98253	25.6113		5.98253	45.6619
	6.0132	0.16233		6.0132	11.3025		6.0132	10.0837		6.0132	26.3977		6.0132	25.6129		6.0132	45.7078
	6.04388	0.16678		6.04388	11.3254		6.04388	10.0626		6.04388	26.3655		6.04388	25.6103		6.04388	45.7588
	6.07456	0.17466		6.07456	11.345		6.07456	10.04		6.07456	26.3341		6.07456	25.6031		6.07456	45.809
	6.10524	0.18505		6.10524	11.3581		6.10524	10.0193		6.10524	26.303		6.10524	25.5917		6.10524	45.8537
	6.13592	0.19712		6.13592	11.3621		6.13592	10.0188		6.13592	26.272		6.13592	25.5765		6.13592	45.8893
	6.1666	0.21014		6.1666	11.3554		6.1666	10.0377		6.1666	26.2413		6.1666	25.5585		6.1666	45.9134
	6.19728	0.22352		6.19728	11.3373		6.19728	10.0572		6.19728	26.2113		6.19728	25.5388		6.19728	45.9249
	6.22796	0.23678		6.22796	11.3078		6.22796	10.0742		6.22796	26.1828		6.22796	25.5189		6.22796	45.9236
	6.25864	0.24947		6.25864	11.2677		6.25864	10.0876		6.25864	26.1567		6.25864	25.5003		6.25864	45.9102
	6.28932	0.26123		6.28932	11.2184		6.28932	10.0966		6.28932	26.1339		6.28932	25.4844		6.28932	45.8865
	6.32	0.27172		6.32	11.1618		6.32	10.1011		6.32	26.1151		6.32	25.4725		6.32	45.8549
	6.35068	0.28065		6.35068	11.1004		6.35068	10.1009		6.35068	26.101		6.35068	25.4652		6.35068	45.8189
	6.38136	0.28777		6.38136	11.0367		6.38136	10.0963		6.38136	26.0915		6.38136	25.4625		6.38136	45.7825
	6.41204	0.29284		6.41204	10.9732		6.41204	10.0876		6.41204	26.0863		6.41204	25.4639		6.41204	45.7502
	6.44272	0.29572		6.44272	10.9125		6.44272	10.0753		6.44272	26.0846		6.44272	25.4684		6.44272	45.7263
	6.4734	0.29626		6.4734	10.8568		6.4734	10.0602		6.4734	26.0848		6.4734	25.4744		6.4734	45.714
	6.50408	0.29439		6.50408	10.808		6.50408	10.0434		6.50408	26.0853		6.50408	25.4807		6.50408	45.7151
	6.53476	0.29008		6.53476	10.7675		6.53476	10.0264		6.53476	26.0842		6.53476	25.4858		6.53476	45.7291
	6.56544	0.28336		6.56544	10.7359		6.56544	10.0148		6.56544	26.0792		6.56544	25.4888		6.56544	45.7535
	6.59612	0.27429		6.59612	10.7138		6.59612	10.0214		6.59612	26.0685		6.59612	25.4888		6.59612	45.7849
	6.6268	0.26298		6.6268	10.701		6.6268	10.0362		6.6268	26.0503		6.6268	25.4855		6.6268	45.8195
	6.65748	0.24959		6.65748	10.6969		6.65748	10.0505		6.65748	26.023		6.65748	25.4788		6.65748	45.854
	6.68816	0.2343		6.68816	10.701		6.68816	10.0626		6.68816	25.9854		6.68816	25.4688		6.68816	45.8857
	6.71884	0.21735		6.71884	10.7123		6.71884	10.0717		6.71884	25.9367		6.71884	25.4562		6.71884	45.913
	6.74952	0.19896		6.74952	10.7294		6.74952	10.0774		6.74952	25.8765		6.74952	25.4417		6.74952	45.9348
	6.7802	0.17943		6.7802	10.7511		6.7802	10.0795		6.7802	25.8053		6.7802	25.4263		6.7802	45.9512
	6.81087	0.15904		6.81087	10.7756		6.81087	10.0779		6.81087	25.724		6.81087	25.4111		6.81087	45.9627
	6.84155	0.1381		6.84155	10.8014		6.84155	10.073		6.84155	25.6349		6.84155	25.3972		6.84155	45.9705
	6.87223	0.11692		6.87223	10.8266		6.87223	10.0649		6.87223	25.5421		6.87223	25.3856		6.87223	45.9764
	6.90291	0.09585		6.90291	10.8497		6.90291	10.0543		6.90291	25.4534		6.90291	25.3772		6.90291	45.9823
	6.93359	0.07528		6.93359	10.8691		6.93359	10.0416		6.93359	25.3833		6.93359	25.3721		6.93359	45.9901
	6.96427	0.05573		6.96427	10.8839		6.96427	10.0277		6.96427	25.3548		6.96427	25.3703		6.96427	46.002
	6.99495	0.03808		6.99495	10.8932		6.99495	10.0138		6.99495	25.3861		6.99495	25.3713		6.99495	46.0193
	7.02563	0.02474		7.02563	10.897		7.02563	10.0082		7.02563	25.4698		7.02563	25.3742		7.02563	46.043
	7.05631	0.02174		7.05631	10.8952		7.05631	10.0195		7.05631	25.5856		7.05631	25.3779		7.05631	46.0735
	7.08699	0.02984		7.08699	10.8887		7.08699	10.0322		7.08699	25.7175		7.08699	25.3815		7.08699	46.1106
	7.11767	0.04139		7.11767	10.8785		7.11767	10.0435		7.11767	25.856		7.11767	25.384		7.11767	46.1536
	7.14835	0.0528		7.14835	10.8659		7.14835	10.0527		7.14835	25.9952		7.14835	25.3849		7.14835	46.2014
	7.17903	0.06301		7.17903	10.8523		7.17903	10.0594		7.17903	26.131		7.17903	25.3836		7.17903	46.2529
	7.20971	0.07164		7.20971	10.8392		7.20971	10.0634		7.20971	26.2605		7.20971	25.38		7.20971	46.3068
	7.24039	0.07853		7.24039	10.8276		7.24039	10.0645		7.24039	26.381		7.24039	25.3742		7.24039	46.3622
	7.27107	0.08366		7.27107	10.8185		7.27107	10.0629		7.27107	26.4906		7.27107	25.3663		7.27107	46.418
	7.30175	0.08708		7.30175	10.8121		7.30175	10.0587		7.30175	26.5879		7.30175	25.3571		7.30175	46.4733
	7.33243	0.08888		7.33243	10.8086		7.33243	10.0522		7.33243	26.6715		7.33243	25.347		7.33243	46.5272
	7.36311	0.08924		7.36311	10.8077		7.36311	10.0438		7.36311	26.7408		7.36311	25.3369		7.36311	46.5791
	7.39379	0.08842		7.39379	10.8092		7.39379	10.034		7.39379	26.7954		7.39379	25.3275		7.39379	46.6281
	7.42447	0.08671		7.42447	10.8134		7.42447	10.0232		7.42447	26.8352		7.42447	25.3195		7.42447	46.6736
	7.45515	0.08451		7.45515	10.8205		7.45515	10.0122		7.45515	26.8608		7.45515	25.3135		7.45515	46.7148
	7.48583	0.08228		7.48583	10.8315		7.48583	10.0034		7.48583	26.8727		7.48583	25.3097		7.48583	46.7507
	7.51651	0.08053		7.51651	10.8477		7.51651	10.0105		7.51651	26.8723		7.51651	25.308		7.51651	46.7805
	7.54719	0.07978		7.54719	10.8704		7.54719	10.0197		7.54719	26.861		7.54719	25.308		7.54719	46.8034
	7.57787	0.08048		7.57787	10.9008		7.57787	10.0276		7.57787	26.8405		7.57787	25.3092		7.57787	46.8184
	7.60854	0.08287		7.60854	10.9394		7.60854	10.0339		7.60854	26.8128		7.60854	25.3109		7.60854	46.8248
	7.63922	0.087		7.63922	10.986		7.63922	10.0381		7.63922	26.78		7.63922	25.3123		7.63922	46.8216
	7.6699	0.09268		7.6699	11.0395		7.6699	10.0403		7.6699	26.7445		7.6699	25.3128		7.6699	46.8085
	7.70058	0.09956		7.70058	11.098		7.70058	10.0403		7.70058	26.7084		7.70058	25.3119		7.70058	46.7848
	7.73126	0.10726		7.73126	11.1589		7.73126	10.0383		7.73126	26.6738		7.73126	25.3092		7.73126	46.7503
	7.76194	0.11535		7.76194	11.2195		7.76194	10.0345		7.76194	26.6424		7.76194	25.3046		7.76194	46.7052
	7.79262	0.12348		7.79262	11.277		7.79262	10.0292		7.79262	26.6156		7.79262	25.2981		7.79262	46.6495
	7.8233	0.13128		7.8233	11.3285		7.8233	10.0227		7.8233	26.5944		7.8233	25.2899		7.8233	46.5838
	7.85398	0.13847		7.85398	11.3718		7.85398	10.0156		7.85398	26.579		7.85398	25.2805		7.85398	46.5088
	7.88466	0.14478		7.88466	11.4048		7.88466	10.0094		7.88466	26.5694		7.88466	25.2703		7.88466	46.4256
	7.91534	0.14997		7.91534	11.4262		7.91534	10.0085		7.91534	26.5648		7.91534	25.2601		7.91534	46.3353
	7.94602	0.15383		7.94602	11.4352		7.94602	10.0139		7.94602	26.5644		7.94602	25.2505		7.94602	46.2394
	7.9767	0.15618		7.9767	11.4317		7.9767	10.0205		7.9767	26.567		7.9767	25.2422		7.9767	46.1395
	8.00738	0.15687		8.00738	11.416		8.00738	10.0267		8.00738	26.5712		8.00738	25.2358		8.00738	46.0375
	8.03806	0.15575		8.03806	11.3892		8.03806	10.0319		8.03806	26.5761		8.03806	25.2317		8.03806	45.9354
	8.06874	0.15271		8.06874	11.3528		8.06874	10.0356		8.06874	26.5804		8.06874	25.2299		8.06874	45.8352
	8.09942	0.1477		8.09942	11.3088		8.09942	10.0378		8.09942	26.5832		8.09942	25.2301		8.09942	45.7395
	8.1301	0.14065		8.1301	11.2593		8.1301	10.0384		8.1301	26.5838		8.1301	25.2319		8.1301	45.6508
	8.16078	0.13156		8.16078	11.2068		8.16078	10.0374		8.16078	26.5817		8.16078	25.2346		8.16078	45.572
	8.19146	0.1205		8.19146	11.1533		8.19146	10.0348		8.19146	26.5765		8.19146	25.2375		8.19146	45.5062
	8.22214	0.10756		8.22214	11.1008		8.22214	10.0309		8.22214	26.5678		8.22214	25.24		8.22214	45.4564
	8.25282	0.09296		8.25282	11.0506		8.25282	10.0258		8.25282	26.5556		8.25282	25.2415		8.25282	45.4247
	8.2835	0.07708		8.2835	11.0035		8.2835	10.0198		8.2835	26.5395		8.2835	25.2417		8.2835	45.4111
	8.31418	0.06064		8.31418	10.9593		8.31418	10.0132		8.31418	26.5195		8.31418	25.2404		8.31418	45.4136
	8.34486	0.04532		8.34486	10.9173		8.34486	10.0065		8.34486	26.4953		8.34486	25.2374		8.34486	45.428
	8.37554	0.03546		8.37554	10.8763		8.37554	10.0025		8.37554	26.4668		8.37554	25.233		8.37554	45.4503
	8.40621	0.03787		8.40621	10.8347		8.40621	10.0079		8.40621	26.4336		8.40621	25.2273		8.40621	45.477
	8.43689	0.05181		8.43689	10.7912		8.43689	10.0138		8.43689	26.3955		8.43689	25.2207		8.43689	45.5056
	8.46757	0.07104		8.46757	10.7445		8.46757	10.019		8.46757	26.3523		8.46757	25.2136		8.46757	45.5349
	8.49825	0.09215		8.49825	10.6938		8.49825	10.0231		8.49825	26.3037		8.49825	25.2066		8.49825	45.5641
	8.52893	0.11365		8.52893	10.6392		8.52893	10.0262		8.52893	26.2498		8.52893	25.2002		8.52893	45.593
	8.55961	0.13472		8.55961	10.5812		8.55961	10.028		8.55961	26.1905		8.55961	25.1949		8.55961	45.6217
	8.59029	0.15477		8.59029	10.5211		8.59029	10.0285		8.59029	26.1262		8.59029	25.1908		8.59029	45.6504
	8.62097	0.17333		8.62097	10.4612		8.62097	10.0277		8.62097	26.0576		8.62097	25.1883		8.62097	45.6792
	8.65165	0.19001		8.65165	10.4046		8.65165	10.0258		8.65165	25.9856		8.65165	25.1873		8.65165	45.7084
	8.68233	0.20444		8.68233	10.3553		8.68233	10.0228		8.68233	25.9117		8.68233	25.1874		8.68233	45.738
	8.71301	0.21635		8.71301	10.3182		8.71301	10.0189		8.71301	25.838		8.71301	25.1884		8.71301	45.7679
	8.74369	0.22548		8.74369	10.2971		8.74369	10.0144		8.74369	25.7673		8.74369	25.1897		8.74369	45.7978
	8.77437	0.23167		8.77437	10.293		8.77437	10.0094		8.77437	25.7035		8.77437	25.191		8.77437	45.8276
	8.80505	0.2348		8.80505	10.3027		8.80505	10.0042		8.80505	25.6511		8.80505	25.1917		8.80505	45.8567
	8.83573	0.23483		8.83573	10.3205		8.83573	10.0011		8.83573	25.615		8.83573	25.1916		8.83573	45.8849
	8.86641	0.23178		8.86641	10.3404		8.86641	10.006		8.86641	25.5993		8.86641	25.1904		8.86641	45.9115
	8.89709	0.22575		8.89709	10.3581		8.89709	10.0105		8.89709	25.6054		8.89709	25.1882		8.89709	45.9363
	8.92777	0.21692		8.92777	10.3708		8.92777	10.0145		8.92777	25.6318		8.92777	25.1848		8.92777	45.9585
	8.95845	0.20553		8.95845	10.3771		8.95845	10.0176		8.95845	25.674		8.95845	25.1804		8.95845	45.9779
	8.98913	0.19192		8.98913	10.3767		8.98913	10.0199		8.98913	25.7266		8.98913	25.1753		8.98913	45.9939
	9.01981	0.17647		9.01981	10.3707		9.01981	10.0213		9.01981	25.7843		9.01981	25.1697		9.01981	46.0062
	9.05049	0.15968		9.05049	10.3611		9.05049	10.0218		9.05049	25.8427		9.05049	25.1639		9.05049	46.0144
	9.08117	0.14215		9.08117	10.3509		9.08117	10.0213		9.08117	25.8982		9.08117	25.1583		9.08117	46.0181
	9.11185	0.12459		9.11185	10.3445		9.11185	10.02		9.11185	25.9481		9.11185	25.1533		9.11185	46.017
	9.14253	0.10791		9.14253	10.3461		9.14253	10.018		9.14253	25.9903		9.14253	25.149		9.14253	46.011
	9.17321	0.09325		9.17321	10.3597		9.17321	10.0153		9.17321	26.0233		9.17321	25.1457		9.17321	45.9997
	9.20388	0.08201		9.20388	10.3867		9.20388	10.0122		9.20388	26.0458		9.20388	25.1434		9.20388	45.9832
	9.23456	0.0755		9.23456	10.4263		9.23456	10.0088		9.23456	26.0574		9.23456	25.142		9.23456	45.9614
	9.26524	0.07431		9.26524	10.476		9.26524	10.0053		9.26524	26.0576		9.26524	25.1412		9.26524	45.9344
	9.29592	0.07769		9.29592	10.5326		9.29592	10.0028		9.29592	26.0465		9.29592	25.1408		9.29592	45.9024
	9.3266	0.08393		9.3266	10.5932		9.3266	10.0036		9.3266	26.0245		9.3266	25.1404		9.3266	45.8656
	9.35728	0.0913		9.35728	10.6553		9.35728	10.0064		9.35728	25.9924		9.35728	25.1399		9.35728	45.8246
	9.38796	0.09846		9.38796	10.7168		9.38796	10.0091		9.38796	25.9512		9.38796	25.1389		9.38796	45.7798
	9.41864	0.10454		9.41864	10.7761		9.41864	10.0114		9.41864	25.9025		9.41864	25.1373		9.41864	45.7319
	9.44932	0.10895		9.44932	10.832		9.44932	10.0132		9.44932	25.8481		9.44932	25.135		9.44932	45.6818
	9.48	0.11139		9.48	10.8837		9.48	10.0144		9.48	25.7904		9.48	25.1321		9.48	45.6304
	9.51068	0.11169		9.51068	10.9306		9.51068	10.015		9.51068	25.7323		9.51068	25.1287		9.51068	45.579
	9.54136	0.10982		9.54136	10.9722		9.54136	10.0151		9.54136	25.6776		9.54136	25.1248		9.54136	45.5289
	9.57204	0.10583		9.57204	11.0085		9.57204	10.0145		9.57204	25.6305		9.57204	25.1209		9.57204	45.4816
	9.60272	0.09987		9.60272	11.0394		9.60272	10.0135		9.60272	25.5956		9.60272	25.1169		9.60272	45.439
	9.6334	0.09216		9.6334	11.0649		9.6334	10.0121		9.6334	25.577		9.6334	25.1134		9.6334	45.4029
	9.66408	0.08296		9.66408	11.0851		9.66408	10.0105		9.66408	25.5772		9.66408	25.1105		9.66408	45.375
	9.69476	0.07262		9.69476	11.1001		9.69476	10.0086		9.69476	25.5961		9.69476	25.1083		9.69476	45.3566
	9.72544	0.06157		9.72544	11.11		9.72544	10.0068		9.72544	25.6311		9.72544	25.107		9.72544	45.3481
	9.75612	0.05033		9.75612	11.1148		9.75612	10.0053		9.75612	25.678		9.75612	25.1064		9.75612	45.3488
	9.7868	0.03972		9.7868	11.1146		9.7868	10.0044		9.7868	25.7326		9.7868	25.1065		9.7868	45.3567
	9.81748	0.03107		9.81748	11.1093		9.81748	10.0046		9.81748	25.791		9.81748	25.107		9.81748	45.3698
	9.84816	0.02653		9.84816	11.0987		9.84816	10.0055		9.84816	25.8503		9.84816	25.1076		9.84816	45.3857
	9.87884	0.02776		9.87884	11.0827		9.87884	10.0066		9.87884	25.908		9.87884	25.1081		9.87884	45.4025
	9.90952	0.03338		9.90952	11.0612		9.90952	10.0077		9.90952	25.9624		9.90952	25.1083		9.90952	45.4189
	9.9402	0.04081		9.9402	11.0341		9.9402	10.0086		9.9402	26.0123		9.9402	25.108		9.9402	45.4337
	9.97088	0.04839		9.97088	11.0011		9.97088	10.0093		9.97088	26.0569		9.97088	25.1071		9.97088	45.4463

## Sheet: Figure 2a
Fig. 2a
	Current density (mA cm-2)	FE for C2H4 (%)	error bar	FE for C2H6 (%)	error bar	FE for C4 (%)	error bar	FE for H2 (%)	error bar
	-100	89.9752	0.4361	0	0	10.1207	0.12487	0	0
	-150	92.8487	0.83793	0	0	7.60232	0.22253	0	0
	-200	93.1407	1.18291	0	0	9.42319	0.30299	0	0
	-250	94.5811	1.08891	0	0	4.72496	0.23865	0	0
	-300	95.7113	0.03509	0	0	7.99445	0.26241	0	0
	-350	95.9404	0.83661	0	0	6.99967	0.46227	0	0
	-400	95.4666	0.76831	0.02381	0.00688	6.19711	0.24383	0.11169	0.04876
	-450	90.8876	0.61073	1.03828	0.11468	7.33721	0.34806	1.55362	0.32282
	-500	90.422	0.09027	0.72412	0.0918	5.84957	0.43983	3.64513	0.45969

## Sheet: Figure 2b
Fig. 2b
	Cu Mps
	Current density (mA cm-2)	FE for C2H4 (%)	error bar	FE for C2H6 (%)	error bar	FE for C4 (%)	error bar	FE for H2 (%)	error bar
	-50	76.131	0.08746	0	0	18.3732	0.21907	0.13223	0.03321
	-100	80.6523	1.50961	0	0	11.4734	0.27305	2.94279	0.03314
	-200	74.3193	0.61381	0.26081	0.06493	1.98733	0.11343	19.9916	0.09294
	-300	62.5167	0.65787	0.16283	0.01697	1.20834	0.0294	34.3501	1.05611
	Cu MPs/C
	Current density (mA cm-2)	FE for C2H4 (%)	error bar	FE for C2H6 (%)	error bar	FE for C4 (%)	error bar	FE for H2 (%)	error bar
	-100	81.4124	0.98169	0	0	13.6545	0.47829	1.90621	0.00692
	-200	88.988	2.20311	0.09488	0.04689	5.07084	0.22371	5.09025	0.02371
	-300	80.7018	0.30623	0.2125	0.04672	2.77092	0.03154	14.859	0.47568

## Sheet: Figure 2c
Fig. 2c
	Cu NDs				Cu MPs
	E (V vs. RHE)	jC2H4 (mA cm-2)	error bar		E (V vs. RHE)	jC2H4 (mA cm-2)	error bar
	-0.34589	-35.2035	0.01546		-0.46856	-38.0655	0.00804
	-0.44956	-89.9752	0.00163		-0.61323	-80.6523	0.00236
	-0.50123	-139.273	0.00368		-0.80123	-127.542	0.02876
	-0.53489	-186.281	0.00125
	-0.57923	-236.453	0.02705
	-0.63856	-287.134	0.00668
	-0.68823	-335.791	0.0033
	-0.72023	-381.866	0.00984
	-0.79089	-452.11	0.00943

## Sheet: Figure 2d
Fig. 2d
	Cu NDs			Cu MPs
	E (V vs. RHE)	C2H4 signal		E (V vs. RHE)	C2H4 signal		Baseline	Onset line
	-0.09975	1.45971e-10		-0.09887	1.46087e-10		1.46471e-10	1.4811e-10
	-0.10075	1.45465e-10		-0.10025	1.46017e-10
	-0.10175	1.45941e-10		-0.10163	1.45775e-10
	-0.10275	1.4667e-10		-0.10301	1.46398e-10
	-0.10375	1.46563e-10		-0.10439	1.45955e-10
	-0.10475	1.45769e-10		-0.10577	1.46091e-10
	-0.10575	1.46435e-10		-0.10715	1.46213e-10
	-0.10675	1.45384e-10		-0.10853	1.46482e-10
	-0.10775	1.46055e-10		-0.10991	1.46509e-10
	-0.10875	1.46489e-10		-0.11129	1.46624e-10
	-0.10975	1.46722e-10		-0.11267	1.45855e-10
	-0.11075	1.46815e-10		-0.11405	1.46233e-10
	-0.11175	1.46969e-10		-0.11543	1.46108e-10
	-0.11275	1.46386e-10		-0.11681	1.4628e-10
	-0.11375	1.45189e-10		-0.11819	1.46568e-10
	-0.11475	1.46308e-10		-0.11957	1.46579e-10
	-0.11575	1.46405e-10		-0.12095	1.46416e-10
	-0.11675	1.46474e-10		-0.12233	1.46437e-10
	-0.11775	1.4662e-10		-0.12371	1.46543e-10
	-0.11875	1.4659e-10		-0.12509	1.46392e-10
	-0.11975	1.46818e-10		-0.12647	1.46429e-10
	-0.12075	1.46356e-10		-0.12785	1.46654e-10
	-0.12175	1.45725e-10		-0.12923	1.46609e-10
	-0.12275	1.45969e-10		-0.13061	1.46198e-10
	-0.12375	1.46235e-10		-0.13199	1.46208e-10
	-0.12475	1.46471e-10		-0.13337	1.46246e-10
	-0.12575	1.46435e-10		-0.13475	1.4648e-10
	-0.12675	1.46731e-10		-0.13613	1.46286e-10
	-0.12775	1.46621e-10		-0.13751	1.45805e-10
	-0.12875	1.46927e-10		-0.13889	1.4664e-10
	-0.12975	1.46319e-10		-0.14027	1.46594e-10
	-0.13075	1.46715e-10		-0.14165	1.46716e-10
	-0.13175	1.46724e-10		-0.14303	1.46565e-10
	-0.13275	1.46467e-10		-0.14441	1.46376e-10
	-0.13375	1.47417e-10		-0.14579	1.46479e-10
	-0.13475	1.46844e-10		-0.14717	1.46664e-10
	-0.13575	1.46951e-10		-0.14855	1.46837e-10
	-0.13675	1.47144e-10		-0.14993	1.46789e-10
	-0.13775	1.46496e-10		-0.15131	1.46478e-10
	-0.13875	1.46724e-10		-0.15269	1.46542e-10
	-0.13975	1.46408e-10		-0.15407	1.46664e-10
	-0.14075	1.46165e-10		-0.15545	1.46463e-10
	-0.14175	1.4681e-10		-0.15683	1.46495e-10
	-0.14275	1.4702e-10		-0.15821	1.46235e-10
	-0.14375	1.47641e-10		-0.15959	1.46144e-10
	-0.14475	1.47537e-10		-0.16097	1.46591e-10
	-0.14575	1.46885e-10		-0.16235	1.45993e-10
	-0.14675	1.47568e-10		-0.16373	1.46267e-10
	-0.14775	1.47721e-10		-0.16511	1.46573e-10
	-0.14875	1.4733e-10		-0.16649	1.46169e-10
	-0.14975	1.46611e-10		-0.16787	1.46454e-10
	-0.15075	1.46828e-10		-0.16925	1.46255e-10
	-0.15175	1.47204e-10		-0.17063	1.46072e-10
	-0.15275	1.47509e-10		-0.17201	1.46625e-10
	-0.15375	1.47778e-10		-0.17339	1.46472e-10
	-0.15475	1.48179e-10		-0.17477	1.46617e-10
	-0.15575	1.4841e-10		-0.17615	1.4642e-10
	-0.15675	1.48186e-10		-0.17753	1.4672e-10
	-0.15775	1.48717e-10		-0.17891	1.46492e-10
	-0.15875	1.4878e-10		-0.18029	1.46347e-10
	-0.15975	1.49015e-10		-0.18167	1.46432e-10
	-0.16075	1.4878e-10		-0.18305	1.46571e-10
	-0.16175	1.48663e-10		-0.18443	1.46815e-10
	-0.16275	1.48911e-10		-0.18581	1.46383e-10
	-0.16575	1.49613e-10		-0.18719	1.46993e-10
	-0.16675	1.49909e-10		-0.18857	1.46866e-10
	-0.16775	1.50099e-10		-0.18995	1.46793e-10
	-0.16875	1.50612e-10		-0.19133	1.46514e-10
	-0.16975	1.50454e-10		-0.19271	1.46763e-10
	-0.17075	1.51428e-10		-0.19409	1.46432e-10
	-0.17175	1.50646e-10		-0.19547	1.46589e-10
	-0.17275	1.50789e-10		-0.19685	1.46508e-10
	-0.17375	1.51691e-10		-0.19823	1.46318e-10
	-0.17475	1.52187e-10		-0.19961	1.46684e-10
	-0.17575	1.53154e-10		-0.20099	1.46656e-10
	-0.17675	1.53191e-10		-0.20237	1.46778e-10
	-0.17775	1.54048e-10		-0.20375	1.46864e-10
	-0.17875	1.54389e-10		-0.20513	1.4673e-10
	-0.17975	1.54424e-10		-0.20651	1.46345e-10
	-0.18075	1.54077e-10		-0.20789	1.46572e-10
	-0.18175	1.5565e-10		-0.20927	1.46841e-10
	-0.18275	1.56451e-10		-0.21065	1.467e-10
	-0.18375	1.56497e-10		-0.21203	1.46565e-10
	-0.18475	1.56964e-10		-0.21341	1.46757e-10
	-0.18575	1.57932e-10		-0.21479	1.46287e-10
	-0.18675	1.58454e-10		-0.21617	1.46671e-10
	-0.18775	1.5931e-10		-0.21755	1.46529e-10
	-0.18875	1.58744e-10		-0.21893	1.46764e-10
	-0.18975	1.60117e-10		-0.22031	1.46638e-10
	-0.19075	1.60761e-10		-0.22169	1.46645e-10
	-0.19175	1.61853e-10		-0.22307	1.467e-10
	-0.19275	1.63135e-10		-0.22445	1.46679e-10
	-0.19375	1.63645e-10		-0.22583	1.46887e-10
	-0.19475	1.64447e-10		-0.22721	1.46682e-10
	-0.19575	1.64374e-10		-0.22859	1.46622e-10
	-0.19675	1.64852e-10		-0.22997	1.465e-10
	-0.19775	1.65865e-10		-0.23135	1.47271e-10
	-0.19875	1.66844e-10		-0.23273	1.46999e-10
	-0.19975	1.67978e-10		-0.23411	1.47066e-10
	-0.20075	1.68822e-10		-0.23549	1.47482e-10
	-0.20175	1.71202e-10		-0.23687	1.47459e-10
	-0.20275	1.71388e-10		-0.23825	1.47257e-10
	-0.20375	1.72968e-10		-0.23963	1.46866e-10
	-0.20475	1.72845e-10		-0.24101	1.47028e-10
	-0.20575	1.74236e-10		-0.24239	1.47282e-10
	-0.20675	1.74682e-10		-0.24377	1.47151e-10
	-0.20775	1.75148e-10		-0.24515	1.47686e-10
	-0.20875	1.76442e-10		-0.24653	1.47748e-10
	-0.20975	1.77376e-10		-0.24791	1.47652e-10
	-0.21075	1.78585e-10		-0.24929	1.48613e-10
	-0.21175	1.80384e-10		-0.25067	1.48489e-10
	-0.21275	1.81373e-10		-0.25205	1.48665e-10
	-0.21375	1.83175e-10		-0.25343	1.49209e-10
	-0.21475	1.82297e-10		-0.25481	1.49092e-10
	-0.21575	1.84378e-10		-0.25619	1.49242e-10
	-0.21675	1.86284e-10		-0.25757	1.4943e-10
	-0.21775	1.87459e-10		-0.25895	1.50569e-10
	-0.21875	1.87878e-10		-0.26033	1.50792e-10
	-0.21975	1.90254e-10		-0.26171	1.51437e-10
	-0.22075	1.90962e-10		-0.26309	1.52018e-10
	-0.22175	1.91519e-10		-0.26447	1.52838e-10
	-0.22275	1.92794e-10		-0.26585	1.53424e-10
	-0.22375	1.94062e-10		-0.26723	1.54315e-10
	-0.22475	1.95574e-10		-0.26861	1.54736e-10
	-0.22575	1.96698e-10		-0.26999	1.55427e-10
	-0.22675	1.98218e-10		-0.27137	1.56634e-10
	-0.22775	1.99926e-10		-0.27275	1.57525e-10
	-0.22875	1.99615e-10		-0.27413	1.58513e-10
	-0.22975	2.0138e-10		-0.27551	1.59737e-10
	-0.23075	2.02481e-10		-0.27689	1.61001e-10
	-0.23175	2.04937e-10		-0.27827	1.62995e-10
	-0.23275	2.05912e-10		-0.27965	1.63746e-10
	-0.23375	2.07764e-10		-0.28103	1.64928e-10
	-0.23475	2.08538e-10		-0.28241	1.66652e-10
	-0.23575	2.09789e-10		-0.28379	1.68448e-10
	-0.23675	2.1164e-10		-0.28517	1.69095e-10
	-0.23775	2.11934e-10		-0.28655	1.71309e-10
	-0.23875	2.13714e-10		-0.28793	1.7265e-10
	-0.23975	2.15535e-10		-0.28931	1.74572e-10
	-0.24075	2.17335e-10		-0.29069	1.76268e-10
	-0.24175	2.18738e-10		-0.29207	1.78261e-10
	-0.24275	2.20453e-10		-0.29345	1.80276e-10
	-0.24375	2.22203e-10		-0.29483	1.82422e-10
	-0.24475	2.22313e-10		-0.29621	1.84052e-10
	-0.24575	2.24296e-10		-0.29759	1.86241e-10
	-0.24675	2.25652e-10		-0.29897	1.88195e-10
	-0.24775	2.2787e-10		-0.30035	1.90487e-10
	-0.24875	2.29575e-10
	-0.24975	2.31046e-10
	-0.25075	2.31848e-10
	-0.25175	2.34201e-10
	-0.25275	2.34343e-10
	-0.25375	2.36179e-10
	-0.25475	2.37954e-10
	-0.25575	2.41879e-10
	-0.25675	2.41962e-10
	-0.25775	2.44151e-10
	-0.25875	2.44941e-10
	-0.25975	2.46308e-10
	-0.26075	2.47755e-10
	-0.26175	2.48723e-10
	-0.26275	2.51199e-10
	-0.26375	2.53058e-10
	-0.26475	2.54329e-10
	-0.26575	2.55502e-10
	-0.26675	2.56955e-10
	-0.26775	2.59008e-10
	-0.26875	2.58441e-10
	-0.26975	2.6085e-10
	-0.27075	2.62721e-10
	-0.27175	2.653e-10
	-0.27275	2.65688e-10
	-0.27375	2.68226e-10
	-0.27475	2.69944e-10
	-0.27575	2.7224e-10
	-0.27675	2.72771e-10
	-0.27775	2.73043e-10
	-0.27875	2.75601e-10
	-0.27975	2.77482e-10
	-0.28075	2.79541e-10
	-0.28175	2.80884e-10
	-0.28275	2.829e-10
	-0.28375	2.85314e-10
	-0.28475	2.85709e-10
	-0.28575	2.88263e-10
	-0.28675	2.89492e-10
	-0.28775	2.89951e-10
	-0.28875	2.91148e-10
	-0.28975	2.93703e-10
	-0.29075	2.9583e-10
	-0.29175	2.97407e-10
	-0.29275	3.00463e-10
	-0.29375	3.00494e-10
	-0.29475	3.01284e-10
	-0.29575	3.02961e-10
	-0.29675	3.05448e-10
	-0.29775	3.07213e-10
	-0.29875	3.0925e-10
	-0.29975	3.12933e-10
	-0.30075	3.13998e-10

## Sheet: Figure 3a
Fig. 3a
	Species	(111) energy (eV)	(211) energy (eV)
	C2H2(g)	0	0
	C2H2*	-0.541593	0.00138254
	C2H3*	-0.31015	0.0877325
	C2H4(g)	-1.63871	-1.63871

## Sheet: Figure 3b
Fig. 3b
	Species	(111) energy (eV)
	C2H2*	-0.541593
	C2H2-H*(TS)	0.749662
	C2H3*	-0.73015
	H*(TS)	0.537068
	C2H2*+H*	-0.887198

[truncated: 36 more sheets: Figure 3c, Figure 3d, Figure 3e, Figure 3f, Figure 4b, Figure 4c, Figure 4d, Figure 4e, Figure 4f, SI-Figure 1, SI-Figure 4, SI-Figure 5, SI-Figure 6, SI-Figure 8, SI-Figure 9, SI-Figure 10, SI-Figure 12, SI-Figure 13, SI-Figure 14, SI-Figure 15 …]
